# Supplementary material for: Research on Extraction, Structure Characterization and Immunostimulatory Activity of Cell Wall Polysaccharides from Sparassis latifolia
Source: Polymers (Basel). 2022 Jan 28;14(3):549. doi: 10.3390/polym14030549 (PMC8840611; doi:10.3390/polym14030549)
Supplement: Supplementary file 1 [file polymers-14-00549-s001.zip]

Archive with 1 entries (1 files):
- polymers-1454725-supplementary.pdf
